# Supplementary material for: Progesterone receptor membrane component 1 promotes the growth of breast cancers by altering the phosphoproteome and augmenting EGFR/PI3K/AKT signalling
Source: Br J Cancer. 2020 Jul 24;123(8):1326–35. doi: 10.1038/s41416-020-0992-6 (PMC7553958; doi:10.1038/s41416-020-0992-6)
Supplement: Supplementary file 2 — Data Set 1 [file 41416_2020_992_MOESM2_ESM.xlsx]

## Sheet: Sheet1
	Gene ontology
	ZR-75-1 50uM AG-205
	GO.ID	Description	p.Val	Phenotype	Genes
	REAC:R-HSA-2219528	PI3K/AKT Signaling in Cancer	9.93645e-07	1	MTOR,TSC2,CASP9,PTEN,PIK3CD,AKT1,EGFR
	REAC:R-HSA-1257604	PIP3 activates AKT signaling	2.47315e-06	1	PPARG,TP53,MTOR,TSC2,CASP9,PTEN,PIK3CD,AKT1,EGFR
	REAC:R-HSA-9006925	Intracellular signaling by second messengers	6.79376e-06	1	PPARG,TP53,MTOR,TSC2,CASP9,PTEN,PIK3CD,AKT1,EGFR
	REAC:R-HSA-162582	Signal Transduction	4.6543e-05	1	PPARG,MAP2K2,KDR,NF2,GRB10,CTTN,RET,DUSP1,TP53,MTOR,RAF1,TSC2,CASP9,RELA,PLCG2,PTEN,PIK3CD,AKT1,RPS6KB1,EGFR
	REAC:R-HSA-5663202	Diseases of signal transduction	6.24191e-05	1	MAP2K2,MTOR,RAF1,TSC2,CASP9,PTEN,PIK3CD,AKT1,EGFR
	REAC:R-HSA-5674400	Constitutive Signaling by AKT1 E17K in Cancer	0.000136646	1	MTOR,TSC2,CASP9,AKT1
	REAC:R-HSA-5628897	TP53 Regulates Metabolic Genes	0.000657482	1	TP53,MTOR,TSC2,PTEN,AKT1
	REAC:R-HSA-165159	mTOR signalling	0.000815347	1	MTOR,TSC2,AKT1,RPS6KB1
	REAC:R-HSA-198323	AKT phosphorylates targets in the cytosol	0.00150605	1	TSC2,CASP9,AKT1
	REAC:R-HSA-8943724	Regulation of PTEN gene transcription	0.00448978	1	PPARG,TP53,MTOR,PTEN
	REAC:R-HSA-6807070	PTEN Regulation	0.00653964	1	PPARG,TP53,MTOR,PTEN,AKT1
	REAC:R-HSA-1643685	Disease	0.00708917	1	MAP2K2,MTOR,RAF1,TSC2,CASP9,MAP2K4,RELA,PTEN,PIK3CD,AKT1,EGFR
	REAC:R-HSA-3700989	Transcriptional Regulation by TP53	0.00757383	1	CCNE2,TP53,MTOR,AURKA,TSC2,PTEN,AKT1
	REAC:R-HSA-5674499	Negative feedback regulation of MAPK pathway	0.0267819	1	MAP2K2,RAF1
	REAC:R-HSA-6804757	Regulation of TP53 Degradation	0.028464	1	TP53,MTOR,AKT1
	REAC:R-HSA-6806003	Regulation of TP53 Expression and Degradation	0.0309232	1	TP53,MTOR,AKT1
	REAC:R-HSA-5675221	Negative regulation of MAPK pathway	0.039122	1	MAP2K2,DUSP1,RAF1
	REAC:R-HSA-8853659	RET signaling	0.039122	1	GRB10,RET,PIK3CD
	REAC:R-HSA-199418	Negative regulation of the PI3K/AKT network	0.03954	1	PTEN,PIK3CD,AKT1,EGFR
	ZR-75-1 siPGRMC1
	GO.ID	Description	p.Val	Phenotype	Genes
	REAC:R-HSA-2219528	PI3K/AKT Signaling in Cancer	4.59648e-09	1	AKT1,TSC2,ESR1,ERBB3,PTEN,PIK3CD,MTOR,EGFR
	REAC:R-HSA-1257604	PIP3 activates AKT signaling	1.49391e-08	1	HDAC1,AKT1,MAPK3,TSC2,ESR1,ERBB3,PTEN,PIK3CD,MTOR,EGFR
	REAC:R-HSA-9006925	Intracellular signaling by second messengers	4.68919e-08	1	HDAC1,AKT1,MAPK3,TSC2,ESR1,ERBB3,PTEN,PIK3CD,MTOR,EGFR
	REAC:R-HSA-199418	Negative regulation of the PI3K/AKT network	4.6562e-07	1	AKT1,MAPK3,ESR1,ERBB3,PTEN,PIK3CD,EGFR
	REAC:R-HSA-5663202	Diseases of signal transduction	5.82347e-07	1	HDAC1,AKT1,MAPK3,TSC2,ESR1,ERBB3,PTEN,PIK3CD,MTOR,EGFR
	REAC:R-HSA-1643685	Disease	9.72417e-06	1	HDAC1,AKT1,MAPK3,RELA,SYT1,TSC2,CD247,ESR1,ERBB3,PTEN,PIK3CD,MTOR,EGFR
	REAC:R-HSA-6811558	PI5P, PP2A and IER3 Regulate PI3K/AKT Signaling	1.34549e-05	1	AKT1,MAPK3,ESR1,ERBB3,PIK3CD,EGFR
	REAC:R-HSA-165159	mTOR signalling	0.000393016	1	AKT1,TSC2,MTOR,RPS6KB1
	REAC:R-HSA-8848021	Signaling by PTK6	0.00133308	1	AKT1,ERBB3,DOK1,EGFR
	REAC:R-HSA-9006927	Signaling by Non-Receptor Tyrosine Kinases	0.00133308	1	AKT1,ERBB3,DOK1,EGFR
	REAC:R-HSA-8943724	Regulation of PTEN gene transcription	0.00217786	1	HDAC1,MAPK3,PTEN,MTOR
	REAC:R-HSA-3700989	Transcriptional Regulation by TP53	0.00222538	1	HDAC1,AKT1,NBN,BID,TSC2,PTEN,MTOR
	REAC:R-HSA-6807070	PTEN Regulation	0.0026864	1	HDAC1,AKT1,MAPK3,PTEN,MTOR
	REAC:R-HSA-162582	Signal Transduction	0.00302689	1	HDAC1,AKT1,MAPK3,PLCB3,RELA,CFL1,TSC2,NF2,ESR1,ERBB3,DOK1,PTEN,PIK3CD,MTOR,RPS6KB1,EGFR
	REAC:R-HSA-2219530	Constitutive Signaling by Aberrant PI3K in Cancer	0.00399738	1	ESR1,ERBB3,PIK3CD,EGFR
	REAC:R-HSA-5674400	Constitutive Signaling by AKT1 E17K in Cancer	0.00607111	1	AKT1,TSC2,MTOR
	REAC:R-HSA-8863795	Downregulation of ERBB2 signaling	0.00849627	1	AKT1,ERBB3,EGFR
	REAC:R-HSA-5628897	TP53 Regulates Metabolic Genes	0.00895041	1	AKT1,TSC2,PTEN,MTOR
	REAC:R-HSA-212436	Generic Transcription Pathway	0.0220458	1	HDAC1,AKT1,MAPK3,NBN,BID,TSC2,ESR1,PTEN,MTOR,EGFR
	REAC:R-HSA-2029482	Regulation of actin dynamics for phagocytic cup formation	0.0295187	1	MAPK3,CFL1,NF2,CD247
	REAC:R-HSA-1236394	Signaling by ERBB4	0.0322596	1	ESR1,ERBB3,EGFR
	REAC:R-HSA-8849469	PTK6 Regulates RTKs and Their Effectors AKT1 and DOK1	0.0436561	1	AKT1,DOK1
	REAC:R-HSA-1227986	Signaling by ERBB2	0.0442463	1	AKT1,ERBB3,EGFR
