# Supplementary material for: Progesterone receptor membrane component 1 promotes the growth of breast cancers by altering the phosphoproteome and augmenting EGFR/PI3K/AKT signalling
Source: Br J Cancer. 2020 Jul 24;123(8):1326–35. doi: 10.1038/s41416-020-0992-6 (PMC7553958; doi:10.1038/s41416-020-0992-6)
Supplement: Supplementary file 3 — Data Set 2 [file 41416_2020_992_MOESM3_ESM.xlsx]

## Sheet: Sheet1
	Gene Ontology
	MDA-MB-468, 50uM AG-205
	GO.ID	Description	p.Val	Phenotype	Genes
	REAC:R-HSA-1643685	Disease	6.77803e-09	1	RAF1,YWHAB,RELA,MDM2,MAP2K4,NFKB2,ESR1,GAB2,RPS6,ACACA,MAP2K6,CDC25A,PTEN,PIK3CD,AKT1,MTOR,EGFR
	REAC:R-HSA-2219528	PI3K/AKT Signaling in Cancer	9.93645e-07	1	MDM2,ESR1,PTEN,PIK3CD,AKT1,MTOR,EGFR
	REAC:R-HSA-5663202	Diseases of signal transduction	4.00063e-06	1	RAF1,YWHAB,MDM2,ESR1,GAB2,PTEN,PIK3CD,AKT1,MTOR,EGFR
	REAC:R-HSA-165159	mTOR signalling	1.26976e-05	1	YWHAB,RPS6,AKT1,MTOR,RPS6KB1
	REAC:R-HSA-166208	mTORC1-mediated signalling	8.13572e-05	1	YWHAB,RPS6,MTOR,RPS6KB1
	REAC:R-HSA-449147	Signaling by Interleukins	0.000338955	1	PTK2B,CFL1,RELA,MAP2K4,NFKB2,GAB2,MAP2K6,PIK3CD,AKT1
	REAC:R-HSA-1257604	PIP3 activates AKT signaling	0.000806232	1	MDM2,ESR1,PTEN,PIK3CD,AKT1,MTOR,EGFR
	REAC:R-HSA-1280215	Cytokine Signaling in Immune system	0.0010693	1	PTK2B,CFL1,RELA,MAP2K4,CAMK2B,NFKB2,GAB2,MAP2K6,PIK3CD,AKT1
	REAC:R-HSA-168256	Immune System	0.00144452	1	RAF1,PTK2B,YWHAB,CFL1,RELA,MAP2K4,CAMK2B,ACLY,NFKB2,PRKDC,GAB2,MAP2K6,PTEN,PIK3CD,AKT1,MTOR
	REAC:R-HSA-9006925	Intracellular signaling by second messengers	0.00173793	1	MDM2,ESR1,PTEN,PIK3CD,AKT1,MTOR,EGFR
	REAC:R-HSA-199418	Negative regulation of the PI3K/AKT network	0.00174503	1	ESR1,PTEN,PIK3CD,AKT1,EGFR
	REAC:R-HSA-3700989	Transcriptional Regulation by TP53	0.00757383	1	YWHAB,CCNE2,MDM2,MAP2K6,PTEN,AKT1,MTOR
	REAC:R-HSA-5674400	Constitutive Signaling by AKT1 E17K in Cancer	0.0105416	1	MDM2,AKT1,MTOR
	REAC:R-HSA-69202	Cyclin E associated events during G1/S transition	0.0152199	1	WEE1,CCNE2,CDC25A,AKT1
	REAC:R-HSA-168176	Toll Like Receptor 5 (TLR5) Cascade	0.0159532	1	RELA,MAP2K4,NFKB2,MAP2K6
	REAC:R-HSA-168142	Toll Like Receptor 10 (TLR10) Cascade	0.0159532	1	RELA,MAP2K4,NFKB2,MAP2K6
	REAC:R-HSA-975871	MyD88 cascade initiated on plasma membrane	0.0159532	1	RELA,MAP2K4,NFKB2,MAP2K6
	REAC:R-HSA-69656	Cyclin A:Cdk2-associated events at S phase entry	0.0167121	1	WEE1,CCNE2,CDC25A,AKT1
	REAC:R-HSA-399721	Glutamate binding, activation of AMPA receptors and synaptic plasticity	0.0180715	1	MDM2,CAMK2B,GRIA1
	REAC:R-HSA-399719	Trafficking of AMPA receptors	0.0180715	1	MDM2,CAMK2B,GRIA1
	REAC:R-HSA-5628897	TP53 Regulates Metabolic Genes	0.0183086	1	YWHAB,PTEN,AKT1,MTOR
	REAC:R-HSA-212436	Generic Transcription Pathway	0.0211035	1	YWHAB,CCNE2,MDM2,CAMK2B,GATA1,ESR1,MAP2K6,PTEN,AKT1,MTOR,EGFR
	REAC:R-HSA-975138	TRAF6 mediated induction of NFkB and MAP kinases upon TLR7/8 or 9 activation	0.021832	1	RELA,MAP2K4,NFKB2,MAP2K6
	REAC:R-HSA-168181	Toll Like Receptor 7/8 (TLR7/8) Cascade	0.0227849	1	RELA,MAP2K4,NFKB2,MAP2K6
	REAC:R-HSA-975155	MyD88 dependent cascade initiated on endosome	0.0227849	1	RELA,MAP2K4,NFKB2,MAP2K6
	REAC:R-HSA-2262752	Cellular responses to stress	0.0245095	1	CCNE2,RELA,MDM2,MAP2K4,CAMK2B,MAP2K6,MTOR
	REAC:R-HSA-168188	Toll Like Receptor TLR6:TLR2 Cascade	0.0247812	1	RELA,MAP2K4,NFKB2,MAP2K6
	REAC:R-HSA-166058	MyD88:MAL(TIRAP) cascade initiated on plasma membrane	0.0247812	1	RELA,MAP2K4,NFKB2,MAP2K6
	REAC:R-HSA-168138	Toll Like Receptor 9 (TLR9) Cascade	0.0269021	1	RELA,MAP2K4,NFKB2,MAP2K6
	REAC:R-HSA-168164	Toll Like Receptor 3 (TLR3) Cascade	0.0280107	1	RELA,MAP2K4,NFKB2,MAP2K6
	REAC:R-HSA-181438	Toll Like Receptor 2 (TLR2) Cascade	0.0280107	1	RELA,MAP2K4,NFKB2,MAP2K6
	REAC:R-HSA-168179	Toll Like Receptor TLR1:TLR2 Cascade	0.0280107	1	RELA,MAP2K4,NFKB2,MAP2K6
	REAC:R-HSA-6804757	Regulation of TP53 Degradation	0.028464	1	MDM2,AKT1,MTOR
	REAC:R-HSA-166166	MyD88-independent TLR4 cascade	0.0291522	1	RELA,MAP2K4,NFKB2,MAP2K6
	REAC:R-HSA-937061	TRIF(TICAM1)-mediated TLR4 signaling	0.0291522	1	RELA,MAP2K4,NFKB2,MAP2K6
	REAC:R-HSA-9006934	Signaling by Receptor Tyrosine Kinases	0.0294403	1	PTK2B,YWHAB,ESR1,GAB2,AKT1,MTOR,EGFR
	REAC:R-HSA-6811558	PI5P, PP2A and IER3 Regulate PI3K/AKT Signaling	0.0303272	1	ESR1,PIK3CD,AKT1,EGFR
	REAC:R-HSA-6806003	Regulation of TP53 Expression and Degradation	0.0309232	1	MDM2,AKT1,MTOR
	REAC:R-HSA-2559583	Cellular Senescence	0.0329388	1	CCNE2,RELA,MDM2,MAP2K4,MAP2K6
	REAC:R-HSA-9020702	Interleukin-1 signaling	0.034059	1	RELA,MAP2K4,NFKB2,MAP2K6
	REAC:R-HSA-3134963	DEx/H-box helicases activate type I IFN and inflammatory cytokines production	0.037436	1	RELA,NFKB2
	REAC:R-HSA-448706	Interleukin-1 processing	0.037436	1	RELA,NFKB2
	REAC:R-HSA-5603029	IkBA variant leads to EDA-ID	0.037436	1	RELA,NFKB2
	REAC:R-HSA-442755	Activation of NMDA receptors and postsynaptic events	0.04862	1	RAF1,CAMK2B,GRIA1
	REAC:R-HSA-163765	ChREBP activates metabolic gene expression	0.0498366	1	ACLY,ACACA
	MDA_MB_468 siPGRMC1
	GO.ID	Description	p.Val	Phenotype	Genes
	REAC:R-HSA-5663202	Diseases of signal transduction	5.77226e-11	1	SMAD2,EGFR,ITGB3,BAD,HDAC6,HDAC1,AKT1S1,PLCG1,STAT5B,PTEN,PIK3CD,AKT1,MTOR
	REAC:R-HSA-1643685	Disease	7.28289e-09	1	SMAD2,EGFR,HSP90AB1,ITGB3,BAD,HDAC6,HDAC1,CDK5,AKT1S1,PLCG1,CDC25C,STAT5B,PTEN,PIK3CD,AKT1,MTOR
	REAC:R-HSA-162582	Signal Transduction	7.95655e-08	1	SP1,SMAD2,EGFR,HSP90AB1,ITGB3,PLK1,PGR,BAD,HDAC6,HDAC1,CDK5,AKT1S1,PLCG1,CDC25C,KDR,STAT5B,PTEN,PIK3CD,AKT1,MTOR,RPS6KB1
	REAC:R-HSA-2219528	PI3K/AKT Signaling in Cancer	3.91525e-07	1	EGFR,BAD,AKT1S1,PTEN,PIK3CD,AKT1,MTOR
	REAC:R-HSA-9006925	Intracellular signaling by second messengers	2.01422e-06	1	EGFR,BAD,HDAC1,AKT1S1,PLCG1,PTEN,PIK3CD,AKT1,MTOR
	REAC:R-HSA-1257604	PIP3 activates AKT signaling	1.6974e-05	1	EGFR,BAD,HDAC1,AKT1S1,PTEN,PIK3CD,AKT1,MTOR
	REAC:R-HSA-5674400	Constitutive Signaling by AKT1 E17K in Cancer	8.21907e-05	1	BAD,AKT1S1,AKT1,MTOR
	REAC:R-HSA-9006934	Signaling by Receptor Tyrosine Kinases	8.88821e-05	1	EGFR,ITGB3,PGR,CDK5,PLCG1,KDR,STAT5B,AKT1,MTOR
	REAC:R-HSA-165159	mTOR signalling	0.00049197	1	AKT1S1,AKT1,MTOR,RPS6KB1
	REAC:R-HSA-4420097	VEGFA-VEGFR2 Pathway	0.000599414	1	ITGB3,PLCG1,KDR,AKT1,MTOR
	REAC:R-HSA-210990	PECAM1 interactions	0.00062592	1	ITGB3,PECAM1,PLCG1
	REAC:R-HSA-194138	Signaling by VEGF	0.000887453	1	ITGB3,PLCG1,KDR,AKT1,MTOR
	REAC:R-HSA-198323	AKT phosphorylates targets in the cytosol	0.00103255	1	BAD,AKT1S1,AKT1
	REAC:R-HSA-212718	EGFR interacts with phospholipase C-gamma	0.00418381	1	EGFR,PLCG1
	REAC:R-HSA-166208	mTORC1-mediated signalling	0.00495736	1	AKT1S1,MTOR,RPS6KB1
	REAC:R-HSA-212436	Generic Transcription Pathway	0.00547496	1	SP1,SMAD2,EGFR,PGR,HDAC6,HDAC1,CDK5,CDC25C,PTEN,AKT1,MTOR
	REAC:R-HSA-9006335	Signaling by Erythropoietin	0.00641912	1	PLCG1,STAT5B,PIK3CD
	REAC:R-HSA-1251932	PLCG1 events in ERBB2 signaling	0.00835611	1	EGFR,PLCG1
	REAC:R-HSA-2173796	SMAD2/SMAD3:SMAD4 heterotrimer regulates transcription	0.0137005	1	SP1,SMAD2,HDAC1
	REAC:R-HSA-73857	RNA Polymerase II Transcription	0.0146372	1	SP1,SMAD2,EGFR,PGR,HDAC6,HDAC1,CDK5,CDC25C,PTEN,AKT1,MTOR
	REAC:R-HSA-3371556	Cellular response to heat stress	0.0192869	1	HSP90AB1,HDAC6,AKT1S1,MTOR
	REAC:R-HSA-3371571	HSF1-dependent transactivation	0.0230961	1	HSP90AB1,AKT1S1,MTOR
	REAC:R-HSA-199418	Negative regulation of the PI3K/AKT network	0.0242144	1	EGFR,PTEN,PIK3CD,AKT1
	REAC:R-HSA-2173793	Transcriptional activity of SMAD2/SMAD3:SMAD4 heterotrimer	0.0359393	1	SP1,SMAD2,HDAC1
	REAC:R-HSA-3700989	Transcriptional Regulation by TP53	0.0360013	1	HDAC1,CDK5,CDC25C,PTEN,AKT1,MTOR
	REAC:R-HSA-74160	Gene expression (Transcription)	0.0373856	1	SP1,SMAD2,EGFR,PGR,HDAC6,HDAC1,CDK5,CDC25C,PTEN,AKT1,MTOR
	REAC:R-HSA-422475	Axon guidance	0.0447072	1	EGFR,HSP90AB1,GAP43,ITGB3,CDK5,PLCG1,PIK3CD
