# Supplementary material for: Progesterone receptor membrane component 1 promotes the growth of breast cancers by altering the phosphoproteome and augmenting EGFR/PI3K/AKT signalling
Source: Br J Cancer. 2020 Jul 24;123(8):1326–35. doi: 10.1038/s41416-020-0992-6 (PMC7553958; doi:10.1038/s41416-020-0992-6)
Supplement: Supplementary file 4 — Data Set 3 [file 41416_2020_992_MOESM4_ESM.xlsx]

## Sheet: Sheet1
	Gene ontology
	MCF10A PGRMC1 OE
	GO.ID	Description	p.Val	Phenotype	Genes
	REAC:R-HSA-2219528	PI3K/AKT Signaling in Cancer	5.42842e-07	1	ESR1,GAB1,PTEN,PIK3CD,AKT1,MTOR,EGFR
	REAC:R-HSA-5663202	Diseases of signal transduction	2.88129e-05	1	LMNA,ESR1,GAB1,BRAF,PTEN,PIK3CD,AKT1,MTOR,EGFR
	REAC:R-HSA-199418	Negative regulation of the PI3K/AKT network	3.68445e-05	1	ESR1,GAB1,PTEN,PIK3CD,AKT1,EGFR
	REAC:R-HSA-5218920	VEGFR2 mediated vascular permeability	0.000115154	1	NOS3,PAK1,AKT1,MTOR
	REAC:R-HSA-9006934	Signaling by Receptor Tyrosine Kinases	0.000134465	1	KDR,ESR1,NOS3,GAB1,PAK1,BRAF,AKT1,MTOR,EGFR
	REAC:R-HSA-1643685	Disease	0.000360627	1	LMNA,ESR1,GAB1,NFKB1,BRAF,CD247,RELA,PTEN,PIK3CD,AKT1,MTOR,EGFR
	REAC:R-HSA-1257604	PIP3 activates AKT signaling	0.00045242	1	ESR1,GAB1,PTEN,PIK3CD,AKT1,MTOR,EGFR
	REAC:R-HSA-4420097	VEGFA-VEGFR2 Pathway	0.000748189	1	KDR,NOS3,PAK1,AKT1,MTOR
	REAC:R-HSA-6811558	PI5P, PP2A and IER3 Regulate PI3K/AKT Signaling	0.000827747	1	ESR1,GAB1,PIK3CD,AKT1,EGFR
	REAC:R-HSA-9006925	Intracellular signaling by second messengers	0.000980436	1	ESR1,GAB1,PTEN,PIK3CD,AKT1,MTOR,EGFR
	REAC:R-HSA-194138	Signaling by VEGF	0.00110702	1	KDR,NOS3,PAK1,AKT1,MTOR
	REAC:R-HSA-202403	TCR signaling	0.00204829	1	NFKB1,PAK1,CD247,RELA,PTEN
	REAC:R-HSA-622312	Inflammasomes	0.00365901	1	BCL2L1,NFKB1,RELA
	REAC:R-HSA-5621575	CD209 (DC-SIGN) signaling	0.00426224	1	NFKB1,PAK1,RELA
	REAC:R-HSA-388841	Costimulation by the CD28 family	0.00562128	1	PAK1,CD247,AKT1,MTOR
	REAC:R-HSA-2219530	Constitutive Signaling by Aberrant PI3K in Cancer	0.00594748	1	ESR1,GAB1,PIK3CD,EGFR
	REAC:R-HSA-389356	CD28 co-stimulation	0.0171628	1	PAK1,AKT1,MTOR
	REAC:R-HSA-202424	Downstream TCR signaling	0.021188	1	NFKB1,CD247,RELA,PTEN
	REAC:R-HSA-2559583	Cellular Senescence	0.0222026	1	NFKB1,CCNE2,HIST1H3C,MAP3K5,RELA
	REAC:R-HSA-5660668	CLEC7A/inflammasome pathway	0.0227696	1	NFKB1,RELA
	REAC:R-HSA-165159	mTOR signalling	0.0307443	1	AKT1,MTOR,RPS6KB1
	REAC:R-HSA-3134963	DEx/H-box helicases activate type I IFN and inflammatory cytokines production	0.0318315	1	NFKB1,RELA
	REAC:R-HSA-5603029	IkBA variant leads to EDA-ID	0.0318315	1	NFKB1,RELA
	REAC:R-HSA-448706	Interleukin-1 processing	0.0318315	1	NFKB1,RELA
	REAC:R-HSA-3700989	Transcriptional Regulation by TP53	0.0462779	1	ATRIP,CCNE2,AURKA,PTEN,AKT1,MTOR
